# Supplementary material for: S-15176 Difumarate Salt Can Impair Mitochondrial Function through Inhibition of the Respiratory Complex III and Permeabilization of the Inner Mitochondrial Membrane
Source: Biology (Basel). 2022 Feb 27;11(3):380. doi: 10.3390/biology11030380 (PMC8945000; doi:10.3390/biology11030380)
Supplement: Supplementary file 1 [file biology-11-00380-s001.zip]

Archive with 1 entries (1 files):
- biology-1606545-supplementary.pdf
